# Supplementary material for: MRI visual rating scales in the diagnosis of dementia: evaluation in 184 post-mortem confirmed cases
Source: Brain. 2016 Mar 1;139(4):1211–25. doi: 10.1093/brain/aww005 (PMC4806219; doi:10.1093/brain/aww005)
Supplement: Supplementary Data [file aww005_supplementary_data.zip]

Archive with 12 entries (12 files):
- brain-2015-01186-File011.pdf
- brain-2015-01186-File012.pdf
- brain-2015-01186-File013.pdf
- brain-2015-01186-File014.pdf
- brain-2015-01186-File015.pdf
- brain-2015-01186-File016.pdf
- brain-2015-01186-File017.png
- brain-2015-01186-File018.pdf
- brain-2015-01186-File007.pdf
- brain-2015-01186-File008.pdf
- brain-2015-01186-File009.pdf
- brain-2015-01186-File010.pdf
